# Supplementary material for: Transient Accumulation of NO2 - and N2O during Denitrification Explained by Assuming Cell Diversification by Stochastic Transcription of Denitrification Genes
Source: PLoS Comput Biol. 2016 Jan 5;12(1):e1004621. doi: 10.1371/journal.pcbi.1004621 (PMC4701171; doi:10.1371/journal.pcbi.1004621)
Supplement: S1 Dynamic Model — The model requires Vensim (Double Precision), which is available at http://vensim.com/free-download/. The zip folder also contains files with the empirical data; these files are automatically loaded into the model when it is run. (ZIP) [file pcbi.1004621.s001.zip]

Archive with 12 entries (12 files):
- Dynamic Model/Hassan et al 2015_Pa. denitrificans.mdl
- Dynamic Model/Read Me.txt
- Dynamic Model/run.vdf
- Dynamic Model/Vial_25.vdf
- Dynamic Model/Vial_25_[O2].vdf
- Dynamic Model/Vial_25_NO2-.vdf
- Dynamic Model/Vial_26.vdf
- Dynamic Model/Vial_26_[O2].vdf
- Dynamic Model/Vial_26_NO2-.vdf
- Dynamic Model/Vial_27.vdf
- Dynamic Model/Vial_27_[O2].vdf
- Dynamic Model/Vial_27_NO2-.vdf
