# Supplementary material for: Transient Accumulation of NO2 - and N2O during Denitrification Explained by Assuming Cell Diversification by Stochastic Transcription of Denitrification Genes
Source: PLoS Comput Biol. 2016 Jan 5;12(1):e1004621. doi: 10.1371/journal.pcbi.1004621 (PMC4701171; doi:10.1371/journal.pcbi.1004621)
Supplement: S1 Dynamic Model — The model requires Vensim (Double Precision), which is available at http://vensim.com/free-download/. The zip folder also contains files with the empirical data; these files are automatically loaded into the model when it is run. (ZIP) [file pcbi.1004621.s001.zip › Dynamic Model/Hassan et al 2015_Pa. denitrificans.mdl]

{UTF-8}
Tot N2=
	N2g + N2aq
	~	molN
	~		|

Tot N2O=
	N2Og + N2Oaq
	~	molN
	~		|

Tot NO=
	NOg + NOaq
	~	molN
	~		|

Tot O2=
	O2g + O2aq
	~	mol
	~		|

NOg= INTEG (
	-"ΔNO (S)"-T r NO,
		0)
	~	molN
	~		|

K2 NO=
	3.4e-008
	~	molN/L
	~		|

"rNa(O2, N2O)"=
	IF THEN ELSE ("[O2]aq" < "[O2]na" :AND: "Ve (O2 + N2O) wt" > V e min, "r NAR+", 0)
	~	1/Hour
	~		|

"r Ni (O2, N2O)"=
	IF THEN ELSE ("[O2]aq" < "[O2]Trig NIR" :AND: "Ve (O2 + N2O) wt" > V e min, r Ni, 0)
	~	1/Hour
	~		|

"rNi (O2, NO3-, N2O)"=
	IF THEN ELSE ("[O2]aq" < "[O2]Trig NIR" :AND: "Ve (O2 + NO3- + N2O) wt" > V e min, r Ni\
		, 0)
	~	1/Hour
	~		|

RNi=
	"Z-" * "r Ni (O2, N2O)"
	~	cell/Hour
	~		|

"Ve (O2 + NO3- + N2O) wt"=
	Ve O2 + ("Ve NO3- real" + Ve N2O) * 0.5
	~	molE/(cell*Hour)
	~		|

V e min=
	1.95e-017
	~	molE/(cell*Hour)
	~		|

RNaNi=
	ZNa * "rNi (O2, NO3-, N2O)"
	~	cell/Hour
	~		|

"Ve (O2 + N2O) wt"=
	Ve O2 + (Ve N2O * 0.5)
	~	molE/(cell*Hour)
	~		|

"Ve NO3-"=
	IF THEN ELSE (ZNa > 0, "Vmax e NO3-" * "[NO3-]aq" / ("[NO3-]aq" + "Km NO3-"), 0)
	~	molE/(cell*Hour)
	~		|

G ZNi DE=
	ZNi * Y e NOx * ("Ve NO2- real" + Ve NO + Ve N2O)
	~	cell/Hour
	~		|

V NO=
	Ve NO * molN per mol e NOx
	~	molN/(cell*Hour)
	~		|

G ZNaNi=
	ZNaNi * ("Y e NO3-" * "Ve NO3- real" +  Y e NOx * ("Ve NO2- real" + Ve NO + Ve N2O))
	~	cell/Hour
	~		|

"NO2- 27":INTERPOLATE:
	~	molN/vial
	~		|

N2O 26:INTERPOLATE:
	~	molN/vial
	~		|

O2 26:INTERPOLATE:
	~	mol/vial
	~		|

O2 27:INTERPOLATE:
	~	mol/vial
	~		|

O2 Conc 27:INTERPOLATE:
	~	mol/L
	~		|

O2 Conc 26:INTERPOLATE:
	~	mol/L
	~		|

N2 26:INTERPOLATE:
	~	molN/vial
	~		|

"NO2- 26":INTERPOLATE:
	~	molN/vial
	~		|

N2O 27:INTERPOLATE:
	~	molN/vial
	~		|

NO 26:INTERPOLATE:
	~	molN/vial
	~		|

NO 27:INTERPOLATE:
	~	molN/vial
	~		|

N2 27:INTERPOLATE:
	~	molN/vial
	~		|

R r NO=
	(ZNaNi + ZNi) * V NO
	~	molN/Hour
	~		|

G ZNi AE=
	ZNi * Y e O2 * Ve O2
	~	cell/Hour
	~		|

R r O2=
	("Z-" + ZNa + ZNi + ZNaNi) * VO2
	~	mol/Hour
	~		|

"r NAR+"=
	0.0354478
	~	1/Hour
	~		|

"R r NO2-"=
	(ZNaNi + ZNi) * "V NO2-"
	~	molN/Hour
	~		|

R r N2O=
	("Z-" + ZNa + ZNi + ZNaNi) * V N2O
	~	molN/Hour
	~		|

ZNi= INTEG (
	G ZNi AE+G ZNi DE+RNi,
		0)
	~	cell
	~		|

r Ni=
	0.004123
	~	1/Hour
	~		|

G ZNa=
	ZNa * ("Y e NO3-" * "Ve NO3- real" + Y e NOx * Ve N2O)
	~	cell/Hour
	~		|

"Z-"= INTEG (
	"GZ-"+"G Z- N2O"-RNa-RNi,
		2.2e+008)
	~	cell
	~		|

O2 Conc 25:INTERPOLATE:
	~	mol/L
	~		|

"G Z- N2O"=
	"Z-" * Ve N2O * Y e NOx
	~	cell/Hour
	~		|

Y e NOx=
	1.52e+013
	~	cell/molE
	~		|

"ΔNO (S)"=
	(NOg * D) / Sampling Duration *  SUM (PULSE (t s[Sampling at Times!], Sampling Duration\
		))
	~	molN/Hour
	~		|

"ΔN2O (S)"=
	(N2Og * D) / Sampling Duration *  SUM (PULSE (t s[Sampling at Times!], Sampling Duration\
		))
	~	molN/Hour
	~		|

N2Og= INTEG (
	-"ΔN2O (S)"-T r N2O,
		0)
	~	molN
	~		|

N2g= INTEG (
	-T r N2,
		0)
	~	molN
	~		|

Septum O2 leak=
	6.72e-010
	~	mol/Hour
	~		|

"ΔO2(S)"=
	(O2g * D - O2 leak) / Sampling Duration *  SUM (PULSE (t s[Sampling at Times!], Sampling Duration\
		)) - Septum O2 leak
	~	mol/Hour
	~		|

O2g= INTEG (
	-"ΔO2(S)"-T r O2,
		0.00021)
	~	mol
	~		|

"Ve avl (NO2-, NO, N2O)"=
	Vmax TCA - Ve O2 - "Ve NO3- real"
	~	molE/(cell*Hour)
	~		|

"V NO2-"=
	"Ve NO2- real" * molN per mol e NOx
	~	molN/(cell*Hour)
	~		|

"Ve NO2- real"=
	MIN("Ve NO2-" , "Ve avl (NO2-, NO, N2O)" * 0.333)
	~	molE/(cell*Hour)
	~		|

Ve N2O=
	Vmax e N2O * "[N2O]aq" / (Km N2O + "[N2O]aq")
	~	molE/(cell*Hour)
	~		|

"Ve avl (NO3-)"=
	Vmax TCA - Ve O2
	~	molE/(cell*Hour)
	~		|

Vmax TCA=
	9.34e-015
	~	molE/(cell*Hour)
	~		|

"V NO3-"=
	"Ve NO3- real" * "molN per mol e NO3-"
	~	molN/(cell*Hour)
	~		|

"Ve NO3- real"=
	MIN( "Ve NO3-" , "Ve avl (NO3-)" )
	~	molE/(cell*Hour)
	~		|

"Ve NO2-"=
	IF THEN ELSE (ZNaNi > 0, "Vmax e NO2-" * "[NO2-]aq" / ("Km NO2-" + "[NO2-]aq"), 0)
	~	molE/(cell*Hour)
	~		|

V N2O=
	Ve N2O * molN per mol e NOx
	~	molN/(cell*Hour)
	~		|

Ve O2=
	Vmax e O2 * "[O2]aq" / ("[O2]aq" + Km O2)
	~	molE/(cell*Hour)
	~		|

Vmax e O2=
	4.42e-015
	~	molE/(cell*Hour)
	~		|

G ZNa AE=
	ZNa * Y e O2 * Ve O2
	~	cell/Hour
	~		|

"NO2- 25":INTERPOLATE:
	~	molN/vial
	~		|

G ZNaNi AE=
	ZNaNi * Y e O2 * Ve O2
	~	cell/Hour
	~		|

"GZ-"=
	"Z-" * Y e O2 * Ve O2
	~	cell/Hour
	~		|

Ve NO=
	Vmax e NO * 1/(1 + K2 NO * (1/"[NO]aq" + K1 NO/("[NO]aq"^2)))
	~	molE/(cell*Hour)
	~		|

"Vmax e NO2-"=
	2.01e-015
	~	molE/(cell*Hour)
	~		|

Vmax e N2O=
	5.5e-015
	~	molE/(cell*Hour)
	~		|

Vmax e NO=
	3.56e-015
	~	molE/(cell*Hour)
	~		|

VO2=
	mol O2 per mol e * Ve O2
	~	mol/(cell*Hour)
	~		|

"[O2]na"=
	5.95e-005
	~	mol/L
	~		|

O2aq= INTEG (
	T r O2-R r O2,
		P O2 * Vol LP * kH O2)
	~	mol
	~		|

ZNa= INTEG (
	G ZNa AE + G ZNa + RNa - RNaNi,
		0)
	~	cell
	~		|

RNa=
	"Z-" * "rNa(O2, N2O)"
	~	cell/Hour
	~		|

T r N2O=
	kt * (P N2O * kH N2O - "[N2O]aq")
	~	molN/Hour
	~		|

mol O2 per mol e=
	1/4
	~	mol/molE
	~		|

"R r NO3-"=
	(ZNa + ZNaNi) * "V NO3-"
	~	molN/Hour
	~		|

molN per mol e NOx=
	1
	~	molN/molE
	~		|

"molN per mol e NO3-"=
	1/2
	~	molN/molE
	~		|

"Vmax e NO3-"=
	9.34e-015
	~	molE/(cell*Hour)
	~		|

"NO2-"= INTEG (
	"R r NO3-"-"R r NO2-",
		0)
	~	molN
	~		|

"NO3-"= INTEG (
	-"R r NO3-",
		0.0001)
	~	molN
	~		|

"[NO3-]aq"=
	"NO3-" / Vol LP
	~	molN/L
	~		|

"Km NO3-"=
	5e-006
	~	molN/L
	~		|

P N2O=
	(N2O mol * R * T) / Vol HS
	~	atm
	~		|

P N2=
	(N2 mol * R * T) / Vol HS
	~	atm
	~		|

N2O 25:INTERPOLATE:
	~	molN/vial
	~		|

N2 25:INTERPOLATE:
	~	molN/vial
	~		|

O2 25:INTERPOLATE:
	~	mol/vial
	~		|

NO 25:INTERPOLATE:
	~	molN/vial
	~		|

Sampling Duration=
	0.017
	~	Hour
	~		|

Sampling at Times:
	t1, t2, t3, t4, t5, t6, t7, t8, t9, t10, t11, t12, t13, t14, t15, t16, t17, t18, t19\
		, t20, t21, t22, t23, t24, t25, t26, t27, t28, t29, t30, t31, t32, t33, t34, t35, t36\
		, t37, t38
	~	
	~		|

D=
	0.013
	~	Dmnl
	~		|

P NO=
	(NOg * R NO * T) / Vol HS
	~	atm
	~		|

Km N2O=
	5.93e-007
	~	molN/L
	~		|

K1 NO=
	8.0699e-014
	~	molN/L
	~		|

"Km NO2-"=
	4.13e-006
	~	molN/L
	~		|

Km O2=
	2.25e-007
	~	mol/L
	~		|

mol per molN=
	1/2
	~	mol/molN
	~		|

"[N2]aq"=
	N2aq / Vol LP
	~	molN/L
	~		|

kH N2=
	0.0007 * 2
	~	molN/(L*atm)
	~		|

N2 mol=
	N2g * mol per molN
	~	mol
	~		|

T r N2=
	kt * (P N2 * kH N2 - "[N2]aq")
	~	molN/Hour
	~		|

"[N2O]aq"=
	N2Oaq / Vol LP
	~	molN/L
	~		|

N2O mol=
	N2Og * mol per molN
	~	mol
	~		|

ZNaNi= INTEG (
	G ZNaNi AE + G ZNaNi + RNaNi,
		0)
	~	cell
	~		|

"[NO]aq"=
	NOaq / Vol LP
	~	molN / L
	~		|

T r NO=
	kt * (P NO * kH NO - "[NO]aq")
	~	molN/Hour
	~		|

O2 leak=
	2.92e-009
	~	mol
	~		|

"[O2]g"=
	O2g / Vol HS
	~	mol/L
	~		|

"[O2]aq"=
	O2aq / Vol LP
	~	mol/L
	~		|

kH O2=
	0.00139
	~	mol/(L*atm)
	~		|

R=
	0.0831447
	~	(L*atm)/(K*mol)
	~		|

R NO=
	0.0831447
	~	(L*atm)/(K*molN)
	~		|

"[O2]Trig NIR"=
	9.75e-006
	~	mol/L
	~		|

P O2=
	"[O2]g" * R * T
	~	atm
	~		|

kH NO=
	0.0021
	~	molN/(L*atm)
	~		|

kH N2O=
	0.028 * 2
	~	molN/(L*atm)
	~		|

N2aq= INTEG (
	R r N2O+T r N2,
		0)
	~	molN
	~		|

N2Oaq= INTEG (
	R r NO-R r N2O+T r N2O,
		0)
	~	molN
	~		|

NOaq= INTEG (
	"R r NO2-"-R r NO+T r NO,
		1e-025)
	~	molN
	~		|

"[NO2-]aq"=
	"NO2-" / Vol LP
	~	molN/L
	~		|

T=
	293.1
	~	K
	~		|

t s[Sampling at Times]=
	3.4,
	7.2,
	11.1,
	14,
	17,
	19.6,
	22.2,
	25.5,
	27.4,
	29.7,
	31.7,
	33.3,
	34.9,
	36.6,
	38.2,
	40,
	41.6,
	43,
	44.3,
	45.6,
	46.9,
	48.1,
	49.4,
	50.7,
	52,
	53.3,
	54.6,
	55.9,
	57.2,
	58.5,
	59.8,
	60.8,
	61.8,
	62.7,
	63.7,
	64.7,
	65.6,
	66.6
	~	Hour
	~		|

kt=
	3.6
	~	L/Hour
	~		|

T r O2=
	kt * (kH O2 * P O2 - "[O2]aq")
	~	mol/Hour
	~		|

Vol LP=
	0.05
	~	L
	~		~	:SUPPLEMENTARY 
	|

"Y e NO3-"=
	1.52e+013
	~	cell/molE
	~		|

Y e O2=
	4.97e+013
	~	cell/molE
	~		|

Vol HS=
	0.07
	~	L
	~		|

********************************************************
	.Control
********************************************************~
		Simulation Control Parameters
	|

FINAL TIME  = 60
	~	Hour
	~	The final time for the simulation.
	|

INITIAL TIME  = 0
	~	Hour
	~	The initial time for the simulation.
	|

SAVEPER  = 0.01666
	~	Hour [0,?]
	~	The frequency with which output is stored.
	|

TIME STEP  = 8e-005
	~	Hour [0,?]
	~	The time step for the simulation.
	|

\\\---/// Sketch information - do not modify anything except names
V300  Do not put anything below this section - it will be ignored
*View 1
$192-192-192,0,Times New Roman|12||0-0-0|0-0-0|0-0-255|-1--1--1|-1--1--1|96,96,75,0
10,1,"NO2-",245,-348,40,20,3,3,0,0,0,0,0,0
10,2,NOaq,593,-347,40,20,3,3,0,0,0,0,0,0
10,3,N2Oaq,1052,-352,40,20,3,3,0,0,0,0,0,0
10,4,NOg,611,-621,40,20,3,3,0,0,0,0,0,0
10,5,N2Og,1072,-619,40,20,3,3,0,0,0,0,0,0
10,6,N2aq,1498,-351,40,20,3,3,0,0,0,0,0,0
10,7,N2g,1497,-620,40,20,3,3,0,0,0,0,0,0
1,8,10,2,4,0,0,22,0,0,0,-1--1--1,,1|(468,-348)|
1,9,10,1,100,0,0,22,0,0,0,-1--1--1,,1|(328,-348)|
11,10,156,377,-348,6,8,34,3,0,0,1,0,0,0
10,11,"R r NO2-",377,-321,33,11,40,3,0,0,-1,0,0,0
1,12,14,3,4,0,0,22,0,0,0,-1--1--1,,1|(883,-347)|
1,13,14,2,100,0,0,22,0,0,0,-1--1--1,,1|(687,-347)|
11,14,1308,748,-347,6,8,34,3,0,0,1,0,0,0
10,15,R r NO,748,-328,26,11,40,3,0,0,2,0,0,0
1,16,18,6,4,0,0,22,0,0,0,-1--1--1,,1|(1369,-351)|
1,17,18,3,100,0,0,22,0,0,0,-1--1--1,,1|(1180,-351)|
11,18,1228,1275,-351,6,8,34,3,0,0,1,0,0,0
10,19,R r N2O,1275,-324,30,11,40,3,0,0,-1,0,0,0
1,20,22,4,4,0,0,22,2,0,0,-1--1--1,|12||0-0-0,1|(593,-532)|
1,21,22,2,68,0,0,22,2,0,0,-1--1--1,|12||0-0-0,1|(593,-409)|
11,22,1340,593,-458,8,6,33,3,0,0,4,0,0,0
10,23,T r NO,647,-458,25,11,40,3,0,0,-1,0,0,0
1,24,26,5,4,0,0,22,2,0,0,-1--1--1,|12||0-0-0,1|(1072,-534)|
1,25,26,3,68,0,0,22,2,0,0,-1--1--1,|12||0-0-0,1|(1072,-414)|
11,26,396,1072,-463,8,6,33,3,0,0,4,0,0,0
10,27,T r N2O,1109,-463,29,11,40,3,0,0,-1,0,0,0
1,28,30,7,4,0,0,22,2,0,0,-1--1--1,|12||0-0-0,1|(1497,-533)|
1,29,30,6,68,0,0,22,2,0,0,-1--1--1,|12||0-0-0,1|(1497,-413)|
11,30,1564,1497,-461,8,6,33,3,0,0,4,0,0,0
10,31,T r N2,1549,-461,23,11,40,3,0,0,-1,0,0,0
10,32,"[NO2-]aq",156,-442,34,11,8,3,0,0,0,0,0,0
10,33,"Ve NO2-",310,-448,32,11,8,3,0,0,0,0,0,0
10,34,"Km NO2-",319,-528,35,11,8,3,0,0,0,0,0,0
1,35,1,32,1,0,0,0,0,64,0,-1--1--1,,1|(158,-409)|
1,36,32,33,1,0,0,0,0,64,0,-1--1--1,,1|(193,-471)|
1,37,34,33,0,0,0,0,0,64,0,-1--1--1,,1|(315,-494)|
10,38,Vol LP,132,-501,33,11,8,2,0,3,0,0,0,0,128-128-128,0-0-0,|12||128-128-128
1,39,38,32,0,0,0,0,0,64,0,-1--1--1,,1|(140,-477)|
10,40,"[NO]aq",528,-402,27,11,8,3,0,0,0,0,0,0
10,41,Vol LP,495,-452,33,11,8,2,0,3,0,0,0,0,128-128-128,0-0-0,|12||128-128-128
1,42,2,40,1,0,0,0,0,64,0,-1--1--1,,1|(536,-368)|
1,43,40,23,1,0,0,0,0,64,0,-1--1--1,,1|(548,-455)|
1,44,41,40,0,0,0,0,0,64,0,-1--1--1,,1|(507,-432)|
10,45,P NO,520,-524,21,11,8,3,0,0,0,0,0,0
1,46,4,45,1,0,0,0,0,64,0,-1--1--1,,1|(551,-598)|
1,47,45,23,1,0,0,0,0,64,0,-1--1--1,,1|(525,-504)|
10,48,Vol HS,510,-683,34,11,8,2,0,3,0,0,0,0,128-128-128,0-0-0,|12||128-128-128
1,49,48,45,0,0,0,0,0,64,0,-1--1--1,,1|(514,-610)|
10,50,T,476,-596,16,11,8,2,0,3,0,0,0,0,128-128-128,0-0-0,|12||128-128-128
10,51,R NO,565,-571,21,11,8,3,0,0,0,0,0,0
1,52,50,45,0,0,0,0,0,64,0,-1--1--1,,1|(493,-565)|
1,53,51,45,0,0,0,0,0,64,0,-1--1--1,,1|(547,-552)|
10,54,kt,685,-505,17,11,8,2,0,3,0,0,0,0,128-128-128,0-0-0,|12||128-128-128
1,55,54,23,0,0,0,0,0,64,0,-1--1--1,,1|(670,-486)|
10,56,kH NO,628,-521,26,11,8,3,0,0,0,0,0,0
1,57,56,23,0,0,0,0,0,64,0,-1--1--1,,1|(635,-496)|
10,58,Ve NO,697,-435,25,11,8,3,0,0,0,0,0,0
10,59,K1 NO,796,-479,26,11,8,3,0,0,0,0,0,0
1,60,40,58,1,0,0,0,0,64,0,-1--1--1,,1|(594,-432)|
1,61,59,58,0,0,0,0,0,64,0,-1--1--1,,1|(752,-459)|
10,62,"[N2O]aq",1115,-412,31,11,8,3,0,0,0,0,0,0
1,63,3,62,1,0,0,0,0,64,0,-1--1--1,,1|(1073,-396)|
1,64,62,27,1,0,0,0,0,64,0,-1--1--1,,1|(1111,-422)|
10,65,Vol LP,1188,-470,33,11,8,2,0,3,0,0,0,0,128-128-128,0-0-0,|12||128-128-128
1,66,65,62,0,0,0,0,0,64,0,-1--1--1,,1|(1157,-445)|
10,67,kt,1105,-536,17,11,8,130,0,3,0,0,0,0,128-128-128,0-0-0,|12||128-128-128
1,68,67,27,0,0,0,0,0,64,0,-1--1--1,,1|(1106,-506)|
10,69,kH N2O,1168,-551,30,11,8,3,0,0,0,0,0,0
1,70,69,27,0,0,0,0,0,64,0,-1--1--1,,1|(1142,-512)|
10,71,P N2O,985,-525,25,11,8,3,0,0,0,0,0,0
10,72,T,932,-575,16,11,8,2,0,3,0,0,0,0,128-128-128,0-0-0,|12||128-128-128
10,73,Vol HS,929,-476,34,11,8,2,0,3,0,0,0,0,128-128-128,0-0-0,|12||128-128-128
1,74,71,27,1,0,0,0,0,64,0,-1--1--1,,1|(1004,-488)|
1,75,72,71,0,0,0,0,0,64,0,-1--1--1,,1|(952,-554)|
10,76,Ve N2O,1124,-269,29,11,8,3,0,0,0,0,0,0
10,77,Km N2O,1197,-227,32,11,8,3,0,0,0,0,0,0
10,78,"[N2]aq",1442,-409,25,11,8,3,0,0,0,0,0,0
1,79,6,78,1,0,0,0,0,64,0,-1--1--1,,1|(1457,-359)|
1,80,78,31,1,0,0,0,0,64,0,-1--1--1,,1|(1512,-464)|
10,81,Vol LP,1365,-426,33,11,8,2,0,3,0,0,0,0,128-128-128,0-0-0,|12||128-128-128
1,82,81,78,0,0,0,0,0,64,0,-1--1--1,,1|(1400,-418)|
10,83,kt,1465,-508,17,11,8,2,0,3,0,0,0,0,128-128-128,0-0-0,|12||128-128-128
1,84,83,30,0,0,0,0,0,64,0,-1--1--1,,1|(1478,-487)|
10,85,kH N2,1582,-505,24,11,8,131,0,0,0,0,0,0
1,86,85,31,0,0,0,0,0,64,0,-1--1--1,,1|(1569,-488)|
10,87,P N2,1411,-512,19,11,8,3,0,0,0,0,0,0
1,88,87,30,1,0,0,0,0,64,0,-1--1--1,,1|(1436,-471)|
10,89,T,1386,-574,16,11,8,2,0,3,0,0,0,0,128-128-128,0-0-0,|12||128-128-128
10,90,Vol HS,1364,-468,34,11,8,2,0,3,0,0,0,0,128-128-128,0-0-0,|12||128-128-128
1,91,90,87,0,0,0,0,0,64,0,-1--1--1,,1|(1381,-485)|
1,92,89,87,0,0,0,0,0,64,0,-1--1--1,,1|(1395,-549)|
10,93,N2 mol,1247,-625,25,11,8,3,0,0,0,0,0,0
10,94,N2O mol,885,-614,31,11,8,3,0,0,0,0,0,0
1,95,7,93,1,0,0,0,0,64,0,-1--1--1,,1|(1345,-641)|
1,96,93,87,1,0,0,0,0,64,0,-1--1--1,,1|(1322,-572)|
1,97,5,94,1,0,0,0,0,64,0,-1--1--1,,1|(971,-664)|
10,98,ZNa,365,75,40,20,3,3,0,0,0,0,0,0
10,99,ZNaNi,897,84,40,20,3,3,0,0,0,0,0,0
1,100,102,99,4,0,0,22,0,0,0,-1--1--1,,1|(768,83)|
1,101,102,98,100,0,0,22,0,0,0,-1--1--1,,1|(536,83)|
11,102,1004,674,83,6,8,34,3,0,0,1,0,0,0
10,103,RNaNi,674,102,24,11,40,3,0,0,-1,0,0,0
12,104,48,364,-113,10,8,0,3,0,0,-1,0,0,0
1,105,107,98,4,0,0,22,0,0,0,-1--1--1,,1|(362,18)|
1,106,107,104,100,0,0,22,0,0,0,-1--1--1,,1|(362,-68)|
11,107,48,362,-25,8,6,33,3,0,0,4,0,0,0
10,108,G ZNa,423,-25,24,11,40,3,0,0,-1,0,0,0
1,109,110,98,4,0,0,22,0,0,0,-1--1--1,,1|(231,77)|
11,110,1372,132,77,6,8,34,3,0,0,1,0,0,0
10,111,RNa,132,96,17,11,40,3,0,0,-1,0,0,0
12,112,48,897,-110,10,8,0,3,0,0,-1,0,0,0
1,113,115,99,4,0,0,22,0,0,0,-1--1--1,,1|(895,19)|
1,114,115,112,100,0,0,22,0,0,0,-1--1--1,,1|(895,-69)|
11,115,48,895,-31,8,6,33,3,0,0,4,0,0,0
10,116,G ZNaNi,938,-31,31,11,40,3,0,0,-1,0,0,0
12,117,48,1219,85,10,8,0,3,0,0,-1,0,0,0
1,118,120,99,4,0,0,22,0,0,0,-1--1--1,,1|(1013,85)|
1,119,120,117,100,0,0,22,0,0,0,-1--1--1,,1|(1155,85)|
11,120,48,1096,85,6,8,34,3,0,0,1,0,0,0
10,121,G ZNaNi AE,1096,104,43,11,40,3,0,0,-1,0,0,0
10,122,O2g,286,440,40,20,3,3,0,0,0,0,0,0
10,123,O2aq,749,441,40,20,3,3,0,0,0,0,0,0
1,124,126,123,4,0,0,22,0,0,0,-1--1--1,,1|(616,440)|
1,125,126,122,100,0,0,22,0,0,0,-1--1--1,,1|(418,440)|
11,126,348,517,440,6,8,34,3,0,0,1,0,0,0
10,127,T r O2,517,459,23,11,40,3,0,0,-1,0,0,0
12,128,48,1164,441,10,8,0,3,0,0,-1,0,0,0
10,129,O2 leak,212,598,27,11,8,3,0,0,0,0,0,0
10,130,D,403,614,8,11,8,3,0,0,0,0,0,0
10,131,t s,380,509,9,11,8,3,0,0,0,0,0,0
10,132,"[O2]g",204,409,21,11,8,3,0,0,0,0,0,0
10,133,Vol HS,157,367,34,11,8,2,0,3,0,0,0,0,128-128-128,0-0-0,|12||128-128-128
10,134,R,303,397,7,11,8,3,0,0,0,0,0,0
10,135,P O2,254,362,19,11,8,3,0,0,0,0,0,0
1,136,122,132,1,0,0,0,0,64,0,-1--1--1,,1|(233,451)|
1,137,132,135,1,0,0,0,0,64,0,-1--1--1,,1|(206,391)|
1,138,135,127,1,0,0,0,0,64,0,-1--1--1,,1|(403,361)|
10,139,T,317,367,16,11,8,2,0,3,0,0,0,0,128-128-128,0-0-0,|12||128-128-128
1,140,139,135,0,0,0,0,0,64,0,-1--1--1,,1|(293,365)|
1,141,134,135,0,0,0,0,0,64,0,-1--1--1,,1|(288,386)|
1,142,133,132,0,0,0,0,0,64,0,-1--1--1,,1|(174,383)|
10,143,kH O2,596,486,24,11,8,3,0,0,0,0,0,0
1,144,143,127,0,0,0,0,0,64,0,-1--1--1,,1|(562,474)|
10,145,kt,456,478,8,11,8,3,0,0,0,0,0,0
1,146,145,127,0,0,0,0,0,64,0,-1--1--1,,1|(472,473)|
10,147,"[O2]aq",746,541,25,11,8,3,0,0,0,0,0,0
10,148,Ve O2,884,546,23,11,8,3,0,0,0,0,0,0
10,149,Km O2,813,517,26,11,8,3,0,0,0,0,0,0
10,150,Vol LP,647,581,33,11,8,2,0,3,0,0,0,0,128-128-128,0-0-0,|12||128-128-128
1,151,123,147,1,0,0,0,0,64,0,-1--1--1,,1|(734,495)|
1,152,147,148,1,0,0,0,0,64,0,-1--1--1,,1|(782,569)|
1,153,149,148,0,0,0,0,0,64,0,-1--1--1,,1|(843,528)|
1,154,150,147,0,0,0,0,0,64,0,-1--1--1,,1|(691,563)|
10,155,Y e O2,189,18,34,11,8,2,1,3,0,0,0,0,128-128-128,0-0-0,|12||128-128-128
10,156,"Y e NO3-",1060,-48,43,11,8,2,0,3,0,0,0,0,128-128-128,0-0-0,|12||128-128-128
10,157,"Y e NO3-",308,-65,43,11,8,2,0,3,0,0,0,0,128-128-128,0-0-0,|12||128-128-128
1,158,157,107,0,0,0,0,0,64,0,-1--1--1,,1|(332,-46)|
1,159,156,116,0,0,0,0,0,64,0,-1--1--1,,1|(999,-40)|
10,160,Y e O2,1130,43,34,11,8,2,0,3,0,0,0,0,128-128-128,0-0-0,|12||128-128-128
1,161,160,121,0,0,0,0,0,64,0,-1--1--1,,1|(1116,67)|
10,162,"rNi (O2, NO3-, N2O)",732,35,53,19,8,3,0,0,0,0,0,0
10,163,"[O2]Trig NIR",813,-11,45,11,8,3,0,0,0,0,0,0
1,164,163,162,1,0,0,0,0,64,0,-1--1--1,,1|(785,2)|
1,165,99,11,1,0,0,0,0,64,0,-1--1--1,,1|(710,111)|
1,166,99,14,1,0,0,0,0,64,0,-1--1--1,,1|(981,-70)|
1,167,99,19,1,0,0,0,1,64,0,192-128-192,|12||0-0-0,1|(1164,-62)|
1,168,99,121,1,0,0,0,0,64,0,-1--1--1,,1|(1030,130)|
1,169,99,116,1,0,0,0,0,64,0,-1--1--1,,1|(871,49)|
1,170,148,121,1,0,0,0,1,64,0,128-192-0,|12||0-0-0,1|(1053,550)|
1,171,98,103,1,0,0,0,0,64,0,-1--1--1,,1|(485,121)|
1,172,98,19,1,0,0,0,1,64,0,192-128-192,|12||0-0-0,1|(1224,-133)|
10,173,Ve O2,185,-541,32,11,8,2,1,3,-1,0,0,0,128-128-128,0-0-0,|12||128-128-128
1,174,147,127,1,0,0,0,0,64,0,-1--1--1,,1|(635,467)|
1,175,98,108,1,0,0,0,0,64,0,-1--1--1,,1|(423,46)|
10,176,"[O2]aq",683,-13,34,11,8,2,0,3,-1,0,0,0,128-128-128,0-0-0,|12||128-128-128
1,177,73,71,0,0,0,0,0,64,0,-1--1--1,,1|(951,-495)|
1,178,94,71,1,0,0,0,0,64,0,-1--1--1,,1|(898,-564)|
10,179,Ve O2,1323,-414,32,11,8,2,17,3,-1,0,0,0,128-128-128,0-0-0,|12||128-128-128
10,180,mol per molN,843,-672,44,11,8,3,0,0,0,0,0,0
1,181,180,94,0,0,0,0,0,64,0,-1--1--1,,1|(859,-648)|
10,182,mol per molN,1273,-699,53,11,8,2,0,3,-1,0,0,0,128-128-128,0-0-0,|12||128-128-128
1,183,182,93,0,0,0,0,0,64,0,-1--1--1,,1|(1262,-668)|
10,184,Sampling Duration,364,642,58,11,8,3,0,0,0,0,0,0
10,185,O2 25,-229,-910,22,11,8,3,0,0,0,0,0,0
10,186,NO 25,-229,-845,24,11,8,3,0,0,0,0,0,0
10,187,N2O 25,-226,-813,28,11,8,3,0,0,0,0,0,0
10,188,N2 25,-232,-778,22,11,8,3,0,0,0,0,0,0
12,189,0,-182,-975,86,14,8,135,0,48,-1,0,0,0,-1--1--1,0-0-0,Times New Roman Baltic|12|B|0-0-0
MEASURED DATA
12,190,0,-335,-975,50,11,8,135,0,48,-1,0,0,0,-1--1--1,0-0-0,Times New Roman Baltic|12|B|0-0-0
DATA INPUT
10,191,"NO2-",-355,-829,30,11,8,2,1,3,-1,0,0,0,128-128-128,0-0-0,|12||128-128-128
10,192,O2g,-351,-902,25,11,8,2,0,3,-1,0,0,0,128-128-128,0-0-0,|12||128-128-128
10,193,t s,-350,-939,18,11,8,2,0,3,-1,0,0,0,128-128-128,0-0-0,|12||128-128-128
10,194,R,992,-579,16,11,8,2,0,3,-1,0,0,0,128-128-128,0-0-0,|12||128-128-128
1,195,194,71,0,0,0,0,0,64,0,-1--1--1,,1|(989,-558)|
10,196,R,1439,-569,16,11,8,2,0,3,-1,0,0,0,128-128-128,0-0-0,|12||128-128-128
1,197,196,87,0,0,0,0,0,64,0,-1--1--1,,1|(1428,-546)|
10,198,Ve O2,492,-648,32,11,8,2,1,3,-1,0,0,0,128-128-128,0-0-0,|12||128-128-128
10,199,"NO3-",-60,-351,40,20,3,3,0,0,0,0,0,0
10,200,"Vmax e NO3-",-72,-597,47,11,8,3,0,0,0,0,0,0
10,201,"Ve NO3-",-73,-522,32,11,8,3,0,0,0,0,0,0
1,202,200,201,1,0,0,0,0,64,0,-1--1--1,,1|(-74,-568)|
10,203,"Km NO3-",-174,-499,35,11,8,3,0,0,0,0,0,0
1,204,203,201,0,0,0,0,0,64,0,-1--1--1,,1|(-128,-508)|
10,205,"Z-",-54,80,39,20,3,3,0,0,0,0,0,0
1,206,110,205,100,0,0,22,0,0,0,-1--1--1,,1|(55,77)|
10,207,Ve O2,235,-658,32,11,8,2,1,3,-1,0,0,0,128-128-128,0-0-0,|12||128-128-128
10,208,Vol LP,-177,-433,33,11,8,2,0,3,-1,0,0,0,128-128-128,0-0-0,|12||128-128-128
10,209,"[NO3-]aq",-78,-430,34,11,8,131,0,0,0,0,0,0
1,210,199,209,1,0,0,0,0,64,0,-1--1--1,,1|(-81,-381)|
1,211,208,209,1,0,0,0,0,64,0,-1--1--1,,1|(-134,-435)|
1,212,209,201,1,0,0,0,0,64,0,-1--1--1,,1|(-91,-473)|
1,213,215,1,4,0,0,22,0,0,0,-1--1--1,,1|(151,-350)|
1,214,215,199,100,0,0,22,0,0,0,-1--1--1,,1|(33,-350)|
11,215,844,92,-350,6,8,34,3,0,0,1,0,0,0
10,216,"R r NO3-",92,-331,33,11,40,3,0,0,-1,0,0,0
10,217,"molN per mol e NO3-",30,-380,50,19,8,3,0,0,0,0,0,0
10,218,"V NO3-",13,-437,29,11,8,3,0,0,0,0,0,0
1,219,217,218,0,0,0,0,0,64,0,-1--1--1,,1|(22,-405)|
1,220,218,215,1,0,0,0,0,64,0,-1--1--1,,1|(72,-415)|
1,221,98,216,1,0,0,0,1,64,0,255-128-0,|12||0-0-0,1|(257,-157)|
1,222,99,216,1,0,0,0,1,64,0,255-128-0,|12||0-0-0,1|(609,113)|
10,223,"V NO2-",324,-395,29,11,8,3,0,0,0,0,0,0
1,224,223,11,1,0,0,0,0,64,0,-1--1--1,,1|(337,-371)|
10,225,molN per mol e NOx,227,-402,50,19,8,3,0,0,0,0,0,0
1,226,225,223,0,0,0,0,0,64,0,-1--1--1,,1|(278,-398)|
10,227,"Vmax e NO3-",880,614,56,11,8,2,1,3,-1,0,0,0,128-128-128,0-0-0,|12||128-128-128
10,228,mol O2 per mol e,1024,493,56,11,8,3,0,0,0,0,0,0
10,229,VO2,925,515,18,11,8,3,0,0,0,0,0,0
1,230,228,229,0,0,0,0,0,64,0,-1--1--1,,1|(965,506)|
1,231,148,229,0,0,0,0,0,64,0,-1--1--1,,1|(898,534)|
10,232,"Vmax e NO3-",715,-522,56,11,8,2,1,3,-1,0,0,0,128-128-128,0-0-0,|12||128-128-128
10,233,"Vmax e NO3-",1166,-441,56,11,8,2,1,3,-1,0,0,0,128-128-128,0-0-0,|12||128-128-128
12,234,48,-325,79,10,8,0,3,0,0,-1,0,0,0
1,235,237,205,4,0,0,22,0,0,0,-1--1--1,,1|(-150,77)|
1,236,237,234,100,0,0,22,0,0,0,-1--1--1,,1|(-266,77)|
11,237,48,-212,77,5,8,34,3,0,0,1,0,0,0
10,238,"GZ-",-212,96,15,11,40,3,0,0,-1,0,0,0
1,239,205,111,1,0,0,0,0,64,0,-1--1--1,,1|(-1,54)|
1,240,148,238,1,0,0,0,1,64,0,128-192-0,|12||0-0-0,1|(284,668)|
10,241,Y e O2,-202,20,34,11,8,2,0,3,-1,0,0,0,128-128-128,0-0-0,|12||128-128-128
1,242,241,238,0,0,0,0,0,64,0,-1--1--1,,1|(-205,51)|
1,243,205,237,1,0,0,0,0,64,0,-1--1--1,,1|(-112,52)|
10,244,"rNa(O2, N2O)",133,141,49,11,8,3,0,0,0,0,0,0
10,245,"[O2]Trig NIR",253,51,54,11,8,2,1,3,-1,0,0,0,128-128-128,0-0-0,|12||128-128-128
10,246,"[O2]aq",29,136,34,11,8,2,0,3,-1,0,0,0,128-128-128,0-0-0,|12||128-128-128
1,247,246,244,1,0,0,0,0,64,0,-1--1--1,,1|(56,142)|
10,248,"Ve avl (NO3-)",193,-557,48,11,8,3,0,0,0,0,0,0
10,249,"Ve NO3- real",27,-487,45,11,8,3,0,0,0,0,0,0
10,250,Ve O2,313,-619,32,11,8,2,0,3,-1,0,0,0,128-128-128,0-0-0,|12||128-128-128
1,251,250,248,0,0,0,0,0,64,0,-1--1--1,,1|(259,-591)|
1,252,248,249,0,0,0,0,0,64,0,-1--1--1,,1|(116,-524)|
1,253,201,249,0,0,0,0,0,64,0,-1--1--1,,1|(-29,-506)|
1,254,244,111,0,0,0,0,0,64,0,-1--1--1,,1|(132,125)|
10,255,"Ve NO3- real",344,-708,54,11,8,2,1,3,-1,0,0,0,128-128-128,0-0-0,|12||128-128-128
10,256,Km N2O,392,-468,41,11,8,2,1,3,-1,0,0,0,128-128-128,0-0-0,|12||128-128-128
10,257,K1 NO,372,-493,35,11,8,2,1,3,-1,0,0,0,128-128-128,0-0-0,|12||128-128-128
10,258,"[N2O]aq",299,-616,40,11,8,2,1,3,-1,0,0,0,128-128-128,0-0-0,|12||128-128-128
10,259,"[NO]aq",252,-583,36,11,8,2,1,3,-1,0,0,0,128-128-128,0-0-0,|12||128-128-128
10,260,Km N2O,830,-496,41,11,8,2,1,3,-1,0,0,0,128-128-128,0-0-0,|12||128-128-128
10,261,"Km NO2-",863,-426,44,11,8,2,1,3,-1,0,0,0,128-128-128,0-0-0,|12||128-128-128
10,262,"[NO2-]aq",845,-395,43,11,8,2,1,3,-1,0,0,0,128-128-128,0-0-0,|12||128-128-128
10,263,"[N2O]aq",845,-448,40,11,8,2,1,3,-1,0,0,0,128-128-128,0-0-0,|12||128-128-128
10,264,V NO,732,-390,22,11,8,3,0,0,0,0,0,0
1,265,264,14,0,0,0,0,0,64,0,-1--1--1,,1|(738,-372)|
10,266,molN per mol e NOx,839,-373,55,19,8,2,0,3,-1,0,0,0,128-128-128,0-0-0,|12||128-128-128
1,267,266,264,0,0,0,0,0,64,0,-1--1--1,,1|(776,-382)|
10,268,"[NO2-]aq",1193,-550,43,11,8,2,1,3,-1,0,0,0,128-128-128,0-0-0,|12||128-128-128
10,269,"Km NO2-",1237,-523,44,11,8,2,1,3,-1,0,0,0,128-128-128,0-0-0,|12||128-128-128
10,270,"[NO]aq",1255,-486,36,11,8,2,1,3,-1,0,0,0,128-128-128,0-0-0,|12||128-128-128
10,271,K1 NO,1263,-459,35,11,8,2,1,3,-1,0,0,0,128-128-128,0-0-0,|12||128-128-128
10,272,molN per mol e NOx,1354,-379,55,19,8,2,0,3,-1,0,0,0,128-128-128,0-0-0,|12||128-128-128
10,273,V N2O,1235,-386,26,11,8,3,0,0,0,0,0,0
1,274,272,273,0,0,0,0,0,64,0,-1--1--1,,1|(1286,-382)|
1,275,273,19,0,0,0,0,0,64,0,-1--1--1,,1|(1250,-360)|
1,276,205,19,1,0,0,0,1,64,0,192-128-192,|12||0-0-0,1|(396,-154)|
10,277,"Y e NO3-",63,-101,43,11,8,2,1,3,-1,0,0,0,128-128-128,0-0-0,|12||128-128-128
12,278,48,-49,361,10,8,0,3,0,0,-1,0,0,0
1,279,281,205,4,0,0,22,0,0,0,-1--1--1,,1|(-51,173)|
1,280,281,278,100,0,0,22,0,0,0,-1--1--1,,1|(-51,306)|
11,281,48,-51,253,8,6,33,3,0,0,4,0,0,0
10,282,"G Z- N2O",-4,253,35,11,40,3,0,0,-1,0,0,0
1,283,205,282,1,0,0,0,0,64,0,-1--1--1,,1|(-80,95)|
12,284,48,364,274,10,8,0,3,0,0,-1,0,0,0
1,285,287,98,4,0,0,22,0,0,0,-1--1--1,,1|(361,137)|
1,286,287,284,100,0,0,22,0,0,0,-1--1--1,,1|(361,228)|
11,287,48,361,185,8,6,33,3,0,0,4,0,0,0
10,288,G ZNa AE,422,185,36,11,40,3,0,0,1,0,0,0
10,289,Y e O2,309,219,34,11,8,2,0,3,-1,0,0,0,128-128-128,0-0-0,|12||128-128-128
10,290,"[NO3-]aq",575,-41,43,11,8,2,1,3,-1,0,0,0,128-128-128,0-0-0,|12||128-128-128
1,291,293,128,4,0,0,22,0,0,0,-1--1--1,,1|(1065,441)|
1,292,293,123,100,0,0,22,0,0,0,-1--1--1,,1|(877,441)|
11,293,844,971,441,6,8,34,3,0,0,1,0,0,0
10,294,R r O2,971,460,24,11,40,3,0,0,-1,0,0,0
1,295,99,294,1,0,0,0,0,64,0,-1--1--1,,1|(940,245)|
1,296,205,294,1,0,0,0,1,64,0,128-192-0,|12||0-0-0,1|(689,236)|
1,297,98,294,1,0,0,0,1,64,0,128-192-0,|12||0-0-0,1|(659,413)|
1,298,229,294,0,0,0,0,0,64,0,-1--1--1,,1|(943,492)|
1,299,143,123,0,0,0,0,0,64,1,-1--1--1,,1|(657,467)|
1,300,135,123,0,0,0,0,0,64,1,-1--1--1,,1|(484,398)|
1,301,208,123,0,0,0,0,0,64,1,-1--1--1,,1|(275,-5)|
10,302,"[O2]na",70,194,24,11,8,3,0,0,0,0,0,0
1,303,302,244,0,0,0,0,0,64,0,-1--1--1,,1|(95,172)|
1,304,176,162,0,0,0,0,0,64,0,-1--1--1,,1|(698,2)|
10,305,"Vmax e NO2-",231,-517,47,11,8,3,0,0,0,0,0,0
10,306,Vmax e NO,775,-533,40,11,8,3,0,0,0,0,0,0
10,307,Vmax e N2O,1125,-190,44,11,8,3,0,0,0,0,0,0
1,308,305,33,0,0,0,0,0,64,0,-1--1--1,,1|(264,-487)|
1,309,306,58,1,0,0,0,0,64,0,-1--1--1,,1|(758,-505)|
10,310,"NO3-",-353,-866,30,11,8,2,0,3,-1,0,0,0,128-128-128,0-0-0,|12||128-128-128
10,311,"NO2- 25",-223,-878,31,11,8,3,0,0,0,0,0,0
1,312,98,287,1,0,0,0,0,64,0,-1--1--1,,1|(335,146)|
1,313,289,287,0,0,0,0,0,64,0,-1--1--1,,1|(333,202)|
1,314,148,287,1,0,0,0,1,64,0,128-192-0,|12||0-0-0,1|(680,259)|
10,315,Vmax e O2,925,601,38,11,8,3,0,0,0,0,0,0
1,316,315,148,0,0,0,0,0,64,0,-1--1--1,,1|(908,579)|
1,317,76,116,1,0,0,0,1,64,0,192-128-192,|12||0-0-0,1|(998,-131)|
1,318,76,108,1,0,0,0,1,64,0,192-128-192,|12||0-0-0,1|(785,-189)|
1,319,76,282,1,0,0,0,1,64,0,192-128-192,|12||0-0-0,1|(1030,655)|
1,320,76,273,0,0,0,0,0,64,0,-1--1--1,,1|(1174,-322)|
10,321,ZNaNi,374,-485,33,11,8,2,0,3,-1,0,0,0,128-128-128,0-0-0,|12||128-128-128
1,322,321,33,0,0,0,0,0,64,0,-1--1--1,,1|(348,-469)|
1,323,249,218,0,0,0,0,0,64,0,-1--1--1,,1|(21,-468)|
1,324,249,116,1,0,0,0,1,64,0,255-128-0,|12||0-0-0,1|(615,-745)|
1,325,249,108,1,0,0,0,1,64,0,255-128-0,|12||0-0-0,1|(235,-309)|
10,326,"R r NO3-",-121,-295,42,11,8,2,1,3,-1,0,0,0,128-128-128,0-0-0,|12||128-128-128
10,327,D,-39,-242,17,11,8,2,1,3,-1,0,0,0,128-128-128,0-0-0,|12||128-128-128
10,328,N2Oaq,770,148,35,11,8,2,1,3,-1,0,0,0,128-128-128,0-0-0,|12||128-128-128
10,329,ZNaNi,335,-621,33,11,8,2,1,3,-1,0,0,0,128-128-128,0-0-0,|12||128-128-128
10,330,Vmax e O2,-166,-750,47,11,8,2,1,3,-1,0,0,0,128-128-128,0-0-0,|12||128-128-128
10,331,Vmax TCA,171,-618,38,11,8,3,0,0,0,0,0,0
1,332,331,248,0,0,0,0,0,64,0,-1--1--1,,1|(178,-594)|
10,333,"Ve avl (NO2-, NO, N2O)",263,-678,48,19,8,3,0,0,0,0,0,0
1,334,331,333,0,0,0,0,0,64,0,-1--1--1,,1|(204,-640)|
10,335,"Ve NO3- real",409,-691,54,11,8,2,0,3,-1,0,0,0,128-128-128,0-0-0,|12||128-128-128
1,336,335,333,0,0,0,0,0,64,0,-1--1--1,,1|(339,-685)|
1,337,250,333,0,0,0,0,0,64,0,-1--1--1,,1|(296,-639)|
10,338,"Ve NO2- real",484,-313,45,11,8,3,0,0,0,0,0,0
1,339,33,338,1,0,0,0,0,64,0,-1--1--1,,1|(434,-415)|
1,340,333,338,1,0,0,0,0,64,0,-1--1--1,,1|(437,-560)|
1,341,338,116,1,0,0,0,0,64,0,-1--1--1,,1|(777,-237)|
1,342,338,223,1,0,0,0,0,64,0,-1--1--1,,1|(420,-343)|
10,343,t s,1611,-833,18,11,8,2,1,3,-1,0,0,0,128-128-128,0-0-0,|12||128-128-128
12,344,48,275,646,10,8,0,3,0,0,-1,0,0,0
1,345,347,344,4,0,0,22,0,0,0,-1--1--1,,1|(275,596)|
1,346,347,122,68,0,0,22,0,0,0,-1--1--1,,1|(275,501)|
11,347,48,275,549,8,6,33,3,0,0,4,0,0,0
10,348,"ΔO2(S)",320,549,27,11,40,3,0,0,-1,0,0,0
1,349,130,348,0,0,0,0,0,64,0,-1--1--1,,1|(370,588)|
1,350,122,348,1,0,0,0,0,64,0,-1--1--1,,1|(245,465)|
1,351,129,348,0,0,0,0,0,64,0,-1--1--1,,1|(259,576)|
1,352,184,348,0,0,0,0,0,64,0,-1--1--1,,1|(345,601)|
1,353,131,348,0,0,0,0,0,64,0,-1--1--1,,1|(359,522)|
10,354,D,1646,-720,17,11,8,2,1,3,-1,0,0,0,128-128-128,0-0-0,|12||128-128-128
10,355,Sampling Duration,1372,-777,34,19,8,2,1,3,-1,0,0,0,128-128-128,0-0-0,|12||128-128-128
10,356,D,-364,-831,17,11,8,2,0,3,-1,0,0,0,128-128-128,0-0-0,|12||128-128-128
10,357,Septum O2 leak,463,587,52,11,8,131,0,0,0,0,0,0
1,358,357,348,0,0,0,0,0,64,0,-1--1--1,,1|(391,567)|
12,359,48,589,-877,10,8,0,3,0,0,-1,0,0,0
1,360,362,359,4,0,0,22,0,0,0,-1--1--1,,1|(591,-823)|
1,361,362,4,100,0,0,22,0,0,0,-1--1--1,,1|(591,-703)|
11,362,48,591,-772,8,6,33,3,0,0,4,0,0,0
10,363,"ΔNO (S)",638,-772,31,11,40,3,0,0,-1,0,0,0
12,364,48,1066,-881,10,8,0,3,0,0,-1,0,0,0
1,365,367,364,4,0,0,22,0,0,0,-1--1--1,,1|(1070,-824)|
1,366,367,5,100,0,0,22,0,0,0,-1--1--1,,1|(1070,-701)|
11,367,48,1070,-770,8,6,33,3,0,0,4,0,0,0
10,368,"ΔN2O (S)",1121,-770,35,11,40,3,0,0,-1,0,0,0
1,369,4,363,1,0,0,0,0,64,0,-1--1--1,,1|(569,-675)|
1,370,5,368,1,0,0,0,0,64,0,-1--1--1,,1|(1034,-700)|
10,371,D,859,-770,17,11,8,2,0,3,-1,0,0,0,128-128-128,0-0-0,|12||128-128-128
1,372,371,363,0,0,0,0,0,64,0,-1--1--1,,1|(762,-770)|
1,373,371,367,0,0,0,0,0,64,0,-1--1--1,,1|(962,-770)|
10,374,Sampling Duration,852,-831,34,19,8,2,0,3,-1,0,0,0,128-128-128,0-0-0,|12||128-128-128
10,375,t s,858,-735,18,11,8,2,0,3,-1,0,0,0,128-128-128,0-0-0,|12||128-128-128
1,376,375,363,0,0,0,0,0,64,0,-1--1--1,,1|(761,-750)|
1,377,375,368,0,0,0,0,0,64,0,-1--1--1,,1|(974,-750)|
1,378,374,363,0,0,0,0,0,64,0,-1--1--1,,1|(750,-802)|
1,379,374,367,0,0,0,0,0,64,0,-1--1--1,,1|(967,-798)|
10,380,Y e NOx,85,299,31,11,8,3,0,0,0,0,0,0
1,381,380,282,0,0,0,0,0,64,0,-1--1--1,,1|(46,279)|
10,382,Y e NOx,488,44,40,11,8,2,0,3,-1,0,0,0,128-128-128,0-0-0,|12||128-128-128
1,383,382,108,0,0,0,0,0,64,0,-1--1--1,,1|(460,15)|
10,384,Y e NOx,1046,-2,40,11,8,2,0,3,-1,0,0,0,128-128-128,0-0-0,|12||128-128-128
1,385,384,116,0,0,0,0,0,64,0,-1--1--1,,1|(994,-15)|
10,386,O2 Conc 25,-212,-941,41,11,8,3,0,0,0,0,0,0
10,387,ZNi,-37,-111,40,20,3,3,0,0,0,0,0,0
1,388,390,387,4,0,0,22,0,0,0,-1--1--1,,1|(-53,-63)|
1,389,390,205,100,0,0,22,0,0,0,-1--1--1,,1|(-53,18)|
11,390,892,-53,-29,8,6,33,3,0,0,4,0,0,0
10,391,RNi,-11,-29,15,11,40,3,0,0,-1,0,0,0
1,392,205,391,1,0,0,0,0,64,0,-1--1--1,,1|(-10,-10)|
10,393,"[O2]Trig NIR",-135,-61,54,11,8,2,1,3,-1,0,0,0,128-128-128,0-0-0,|12||128-128-128
10,394,r Ni,595,16,14,11,8,131,0,0,0,0,0,0
10,395,"r NAR+",237,192,28,11,8,3,0,0,0,0,0,0
1,396,394,162,0,0,0,0,0,64,0,-1--1--1,,1|(637,21)|
1,397,395,244,0,0,0,0,0,64,0,-1--1--1,,1|(191,169)|
10,398,r Ni,-110,-22,23,11,8,2,1,3,-1,0,0,0,128-128-128,0-0-0,|12||128-128-128
10,399,"[O2]aq",-116,-105,34,11,8,2,1,3,-1,0,0,0,128-128-128,0-0-0,|12||128-128-128
10,400,"rNi (O2, NO3-, N2O)",83,-65,57,19,8,2,1,3,-1,0,0,0,128-128-128,0-0-0,|12||128-128-128
12,401,48,-346,-109,10,8,0,3,0,0,-1,0,0,0
1,402,404,387,4,0,0,22,0,0,0,-1--1--1,,1|(-140,-112)|
1,403,404,401,100,0,0,22,0,0,0,-1--1--1,,1|(-276,-112)|
11,404,48,-210,-112,6,8,34,3,0,0,1,0,0,0
10,405,G ZNi AE,-210,-93,34,11,40,3,0,0,-1,0,0,0
12,406,48,-45,-289,10,8,0,3,0,0,-1,0,0,0
1,407,409,387,4,0,0,22,0,0,0,-1--1--1,,1|(-45,-169)|
1,408,409,406,100,0,0,22,0,0,0,-1--1--1,,1|(-45,-250)|
11,409,48,-45,-214,8,6,33,3,0,0,4,0,0,0
10,410,G ZNi DE,2,-214,34,11,40,3,0,0,-1,0,0,0
1,411,387,405,1,0,0,0,0,64,0,-1--1--1,,1|(-125,-64)|
1,412,387,410,1,0,0,0,0,64,0,-1--1--1,,1|(-69,-169)|
10,413,Y e O2,-228,-189,34,11,8,2,0,3,-1,0,0,0,128-128-128,0-0-0,|12||128-128-128
1,414,413,405,0,0,0,0,0,64,0,-1--1--1,,1|(-220,-147)|
1,415,148,405,1,0,0,0,1,64,0,128-192-0,|12||0-0-0,1|(-161,490)|
1,416,387,294,1,0,0,0,1,64,0,128-192-0,|12||0-0-0,1|(722,201)|
1,417,76,410,1,0,0,0,1,64,0,192-128-192,|12||0-0-0,1|(722,-309)|
1,418,338,410,1,0,0,0,0,64,0,-1--1--1,,1|(293,-225)|
10,419,Y e NOx,-141,-248,40,11,8,2,0,3,-1,0,0,0,128-128-128,0-0-0,|12||128-128-128
1,420,419,410,0,0,0,0,0,64,0,-1--1--1,,1|(-72,-232)|
1,421,387,19,1,0,0,0,1,64,0,192-128-192,|12||0-0-0,1|(738,-123)|
1,422,387,15,1,0,0,0,0,64,0,-1--1--1,,1|(687,-292)|
1,423,387,11,1,0,0,0,0,64,0,-1--1--1,,1|(129,-269)|
10,424,O2 26,-98,-911,22,11,8,3,0,0,0,0,0,0
10,425,NO 26,-98,-846,24,11,8,3,0,0,0,0,0,0
10,426,N2O 26,-95,-814,28,11,8,3,0,0,0,0,0,0
10,427,N2 26,-101,-779,22,11,8,3,0,0,0,0,0,0
10,428,"NO2- 26",-92,-879,31,11,8,3,0,0,0,0,0,0
10,429,Vmax e O2,9,-733,47,11,8,2,1,3,-1,0,0,0,128-128-128,0-0-0,|12||128-128-128
10,430,O2 Conc 26,-81,-942,41,11,8,3,0,0,0,0,0,0
10,431,Vmax e O2,-28,-754,47,11,8,2,1,3,-1,0,0,0,128-128-128,0-0-0,|12||128-128-128
10,432,O2 27,40,-910,22,11,8,3,0,0,0,0,0,0
10,433,NO 27,40,-845,24,11,8,3,0,0,0,0,0,0
10,434,N2O 27,43,-813,28,11,8,3,0,0,0,0,0,0
10,435,N2 27,37,-778,22,11,8,3,0,0,0,0,0,0
10,436,"NO2- 27",46,-878,31,11,8,3,0,0,0,0,0,0
10,437,O2 Conc 27,57,-941,41,11,8,3,0,0,0,0,0,0
10,438,N2Og,685,-41,31,11,8,2,1,3,-1,0,0,0,128-128-128,0-0-0,|12||128-128-128
10,439,"[N2O]aq",793,-79,40,11,8,2,1,3,-1,0,0,0,128-128-128,0-0-0,|12||128-128-128
10,440,Ve N2O,659,-55,38,11,8,2,1,3,-1,0,0,0,128-128-128,0-0-0,|12||128-128-128
1,441,58,264,0,0,0,0,0,64,0,-1--1--1,,1|(709,-418)|
1,442,58,116,1,0,0,0,0,64,0,-1--1--1,,1|(733,-198)|
1,443,58,410,1,0,0,0,0,64,0,-1--1--1,,1|(472,-178)|
1,444,62,76,1,0,0,0,0,64,0,-1--1--1,,1|(1139,-367)|
1,445,77,76,0,0,0,0,0,64,0,-1--1--1,,1|(1166,-244)|
1,446,307,76,0,0,0,0,0,64,0,-1--1--1,,1|(1124,-222)|
10,447,Ve N2O,628,-45,38,11,8,2,0,3,-1,0,0,0,128-128-128,0-0-0,|12||128-128-128
10,448,"Ve NO3- real",620,-78,54,11,8,2,0,3,-1,0,0,0,128-128-128,0-0-0,|12||128-128-128
10,449,ZNa,-173,-571,25,11,8,2,0,3,-1,0,0,0,128-128-128,0-0-0,|12||128-128-128
1,450,449,201,0,0,0,0,0,64,0,-1--1--1,,1|(-129,-549)|
1,451,162,103,0,0,0,0,0,64,0,-1--1--1,,1|(704,67)|
10,452,"Ve (O2 + NO3- + N2O) wt",759,-49,61,19,8,3,0,0,0,0,0,0
10,453,Ve O2,758,-101,32,11,8,2,0,3,-1,0,0,0,128-128-128,0-0-0,|12||128-128-128
1,454,447,452,0,0,0,0,0,64,0,-1--1--1,,1|(675,-46)|
1,455,448,452,0,0,0,0,0,64,0,-1--1--1,,1|(678,-65)|
1,456,453,452,0,0,0,0,0,64,0,-1--1--1,,1|(758,-86)|
1,457,452,162,0,0,0,0,0,64,0,-1--1--1,,1|(747,-13)|
10,458,V e min,600,54,26,11,8,3,0,0,0,0,0,0
1,459,458,162,0,0,0,0,0,64,0,-1--1--1,,1|(645,47)|
10,460,"r Ni (O2, N2O)",127,-43,51,11,8,3,0,0,0,0,0,0
10,461,"Ve (O2 + N2O) wt",145,14,54,19,8,3,0,0,0,0,0,0
10,462,Ve N2O,264,1,38,11,8,2,0,3,-1,0,0,0,128-128-128,0-0-0,|12||128-128-128
10,463,Ve O2,265,44,32,11,8,2,0,3,-1,0,0,0,128-128-128,0-0-0,|12||128-128-128
1,464,463,461,0,0,0,0,0,64,0,-1--1--1,,1|(222,33)|
1,465,462,461,0,0,0,0,0,64,0,-1--1--1,,1|(219,5)|
1,466,461,460,0,0,0,0,0,64,0,-1--1--1,,1|(136,-11)|
1,467,460,391,0,0,0,0,0,64,0,-1--1--1,,1|(46,-34)|
10,468,"[O2]aq",20,-75,34,11,8,2,0,3,-1,0,0,0,128-128-128,0-0-0,|12||128-128-128
10,469,"[O2]Trig NIR",169,-101,54,11,8,2,0,3,-1,0,0,0,128-128-128,0-0-0,|12||128-128-128
1,470,469,460,0,0,0,0,0,64,0,-1--1--1,,1|(152,-77)|
1,471,468,460,0,0,0,0,0,64,0,-1--1--1,,1|(65,-61)|
10,472,V e min,218,-28,35,11,8,130,0,3,-1,0,0,0,128-128-128,0-0-0,|12||128-128-128
1,473,472,460,0,0,0,0,0,64,0,-1--1--1,,1|(187,-32)|
10,474,r Ni,44,-2,23,11,8,2,0,3,-1,0,0,0,128-128-128,0-0-0,|12||128-128-128
1,475,474,460,0,0,0,0,0,64,0,-1--1--1,,1|(78,-19)|
10,476,"Ve (O2 + N2O) wt",165,219,37,19,8,2,0,3,-1,0,0,0,128-128-128,0-0-0,|12||128-128-128
1,477,476,244,0,0,0,0,0,64,0,-1--1--1,,1|(150,182)|
10,478,V e min,240,122,35,11,8,2,0,3,-1,0,0,0,128-128-128,0-0-0,|12||128-128-128
1,479,478,244,0,0,0,0,0,64,0,-1--1--1,,1|(200,128)|
10,480,K2 NO,800,-427,26,11,8,3,0,0,-1,0,0,0
1,481,480,58,0,0,0,0,0,64,0,-1--1--1,,1|(754,-430)|
10,482,Tot NO,710,-642,27,11,8,131,0,0,0,0,0,0
10,483,Tot N2O,1168,-636,31,11,8,131,0,0,0,0,0,0
10,484,Tot N2,1668,-571,25,11,8,3,0,0,0,0,0,0
1,485,4,482,0,0,0,0,0,64,0,-1--1--1,,1|(660,-631)|
1,486,2,482,1,0,0,0,0,64,0,-1--1--1,,1|(704,-484)|
1,487,5,483,0,0,0,0,0,64,0,-1--1--1,,1|(1117,-626)|
1,488,3,483,1,0,0,0,0,64,0,-1--1--1,,1|(1236,-479)|
1,489,7,484,0,0,0,0,0,64,0,-1--1--1,,1|(1583,-595)|
1,490,6,484,1,0,0,0,0,64,0,-1--1--1,,1|(1614,-439)|
10,491,Tot O2,527,554,25,11,8,3,0,0,0,0,0,0
1,492,122,491,1,0,0,0,0,64,0,-1--1--1,,1|(470,521)|
1,493,123,491,0,0,0,0,0,64,0,-1--1--1,,1|(635,498)|
///---\\\
:GRAPH Data_Comparison:_O2
:TITLE Succinate 7,2: Simulated and Measured O2 (mol)
:X-MIN 0
:X-MAX 30
:DOTS
:SCALE
:VAR Tot O2
:Y-MIN 0
:Y-MAX 0.00022
:SCALE
:VAR O2 25
:Y-MIN 0
:Y-MAX 0.00022
:SCALE
:VAR O2 26
:Y-MIN 0
:Y-MAX 0.00022
:SCALE
:VAR O2 27
:Y-MIN 0
:Y-MAX 0.00022

:GRAPH Data_Comparison:_[O2]aq
:TITLE Succinate 7,2: Simulated and measured [O2] in aqua (mol/L)
:X-MAX 30
:DOTS
:SCALE
:VAR "[O2]aq"
:Y-MIN 0
:Y-MAX 0.0001075
:SCALE
:VAR O2 Conc 25
:Y-MIN 0
:Y-MAX 0.0001075
:SCALE
:VAR O2 Conc 26
:Y-MIN 0
:Y-MAX 0.0001075
:SCALE
:VAR O2 Conc 27
:Y-MIN 0
:Y-MAX 0.0001075

:GRAPH Data_Comparison:_NO2-
:TITLE Succinate 7,2: Simulated and Measured NO2- (molN)
:DOTS
:SCALE
:VAR "NO2-"
:Y-MIN 0
:Y-MAX 0.00011
:SCALE
:VAR "NO2- 25"
:Y-MIN 0
:Y-MAX 0.00011
:SCALE
:VAR "NO2- 26"
:Y-MIN 0
:Y-MAX 0.00011
:SCALE
:VAR "NO2- 27"
:Y-MIN 0
:Y-MAX 0.00011

:GRAPH Data_Comparison:_NO
:TITLE Succinate 7,2: Simulated and Measured NO (molN)
:X-MIN 15
:X-MAX 75
:DOTS
:SCALE
:VAR Tot NO
:Y-MIN 0
:Y-MAX 7e-008
:SCALE
:VAR NO 25
:Y-MIN 0
:Y-MAX 7e-008
:SCALE
:VAR NO 26
:Y-MIN 0
:Y-MAX 7e-008
:SCALE
:VAR NO 27
:Y-MIN 0
:Y-MAX 7e-008

:GRAPH Data_Comparison:_N2O
:TITLE Succinate 7,2: Simulated and Measured N2O (molN)
:X-MIN 0
:DOTS
:SCALE
:VAR Tot N2O
:UNITS mol/vial
:Y-MIN 0
:Y-MAX 3.1e-008
:SCALE
:VAR N2O 25
:UNITS mol/vial
:Y-MIN 0
:Y-MAX 3.1e-008
:SCALE
:VAR N2O 26
:UNITS mol/vial
:Y-MIN 0
:Y-MAX 3.1e-008
:SCALE
:VAR N2O 27
:UNITS mol/vial
:Y-MIN 0
:Y-MAX 3.1e-008

:GRAPH Data_Comparison:_N2
:TITLE Succinate 7,2: Simulated and Measured N2 (molN)
:X-AXIS Time
:X-MAX 60
:DOTS
:SCALE
:VAR Tot N2
:Y-MIN 0
:Y-MAX 0.00012
:SCALE
:VAR N2 25
:Y-MIN 0
:Y-MAX 0.00012
:SCALE
:VAR N2 26
:Y-MIN 0
:Y-MAX 0.00012
:SCALE
:VAR N2 27
:Y-MIN 0
:Y-MAX 0.00012
:L<%^E!@
1:run.vdf
1:Vial_27_NO2-.vdf
1:Vial_27_[O2].vdf
1:Vial_27.vdf
1:Vial_26_NO2-.vdf
1:Vial_26_[O2].vdf
1:Vial_26.vdf
1:Vial_25_NO2-.vdf
1:Vial_25_[O2].vdf
9:run
11:V11_All_7_2.voc
12:V11_All_7_2.vpd
13:Vial_25.vdf,Vial_25_[O2].vdf,Vial_25_NO2-.vdf,Vial_26.vdf,Vial_26_[O2].vdf,Vial_26_NO2-.vdf,Vial_27.vdf,Vial_27_[O2].vdf,Vial_27_NO2-
18:V4_25_7_2.vsc
20:V4_25_7_2.lst
15:0,0,0,0,0,0
19:75,0
27:2,
34:0,
4:Time
5:O2 leak
35:Date
36:YYYY-MM-DD
37:2014
38:2
39:22
40:5
41:0
42:0
24:0
25:66.7108
26:66.7108
6:t1
6:t10
6:t11
6:t12
6:t13
6:t14
6:t15
6:t16
6:t17
6:t18
6:t19
6:t2
6:t20
6:t21
6:t22
6:t23
6:t24
6:t25
6:t26
6:t27
6:t28
6:t29
6:t3
6:t30
6:t31
6:t32
6:t33
6:t34
6:t4
6:t5
6:t6
6:t7
6:t8
6:t9
